# Supplementary material for: The Impact of Total Tumor Diameter on Lymph Node Metastasis and Tumor Recurrence in Papillary Thyroid Carcinomas
Source: Diagnostics (Basel). 2024 Jan 26;14(3):272. doi: 10.3390/diagnostics14030272 (PMC10854897; doi:10.3390/diagnostics14030272)
Supplement: Supplementary file 1 [file diagnostics-14-00272-s001.zip]

Archive with 1 entries (1 files):
- diagnostics-2738486-supplementary.pdf
